# Supplementary material for: Polygenic, autosomal, and stable spirotetramat resistance in Chrysoperla carnea resulting in increased fitness
Source: PLoS One. 2024 Sep 10;19(9):e0310142. doi: 10.1371/journal.pone.0310142 (PMC11386462; doi:10.1371/journal.pone.0310142)
Supplement: S1 Data — (XLSX) [file pone.0310142.s001.xlsx]

## Sheet: 10 & 100-fold
Insecticide	Initial LC50 (G1)	Log (Initial LC50)	Final LC50 (G27)	log (Final LC50)	log final LC50- log initial LC50	number of generations (n)	R = log (final LC50 - initial LC50)/n	P (Av. Percentage of survival rate) (G1-G11)	P2	i	Initial slope	final slope	Initial slope + final slope	1/2 (initial slope + final slope)	σp	S= i * σp	h2 = R / S	G
Spirotetramat	160.77	2.20621	7156.3	3.85469	1.64848	18	0.08	68	4624	0.519927	1.46	2.24	3.7	1.85	0.540541	0.281042	0.284655	12.5
